# Supplementary material for: Synthesis and Characterization of Transferrin Receptor-Targeted Peptide Combination SN-38 and Rucaparib Conjugate for the Treatment of Glioblastoma
Source: Pharmaceutics. 2025 Jun 2;17(6):732. doi: 10.3390/pharmaceutics17060732 (PMC12196469; doi:10.3390/pharmaceutics17060732)
Supplement: Supplementary file 1 [file pharmaceutics-17-00732-s001.zip]

Archive with 1 entries (1 files):
- pharmaceutics-3618766-supplementary.pdf
